# Supplementary material for: UK Dietary Practices for Tyrosinaemias: Time for Change
Source: Nutrients. 2022 Dec 7;14(24):5202. doi: 10.3390/nu14245202 (PMC9787818; doi:10.3390/nu14245202)
Supplement: Supplementary file 1 [file nutrients-14-05202-s001.zip]

Archive with 1 entries (1 files):
- nutrients-1987389-supplementary-1.pdf
